# Supplementary material for: Social Isolation, Genetic Susceptibility, Systemic Inflammation and Risk of Abdominal Aortic Aneurysm: A UK Biobank Cohort Study
Source: Healthcare (Basel). 2026 Jul 15;14(14):2126. doi: 10.3390/healthcare14142126 (PMC13409830; doi:10.3390/healthcare14142126)
Supplement: Supplementary file 1 [file healthcare-14-02126-s001.zip]

Archive with 1 entries (1 files):
- healthcare-4320082-supplementary.pdf
